# Supplementary material for: Optimal thresholds and key parameters for predicting influenza A virus transmission events in ferrets
Source: Npj Viruses. 2024 Dec 9;2:64. doi: 10.1038/s44298-024-00074-w (PMC11628394; doi:10.1038/s44298-024-00074-w)
Supplement: Supplementary file 2 — Supplemental_Tables [file 44298_2024_74_MOESM2_ESM.xlsx]

## Sheet: Supplemental Table 1
	Variable 1	Variable 2	Dataset	RS-p	r	LCL	UCL	t	df
	RD_trans_cat_p	d1_avg	egg-titered viruses	0.003905	0.422	0.146	0.637	3.0504	43
	RD_trans_cat_p	d3_avg	egg-titered viruses	0.8804	0.023	-0.272	0.314	0.15138	43
	RD_trans_cat_p	NW_avg	egg-titered viruses	0.008131	0.378	0.105	0.598	2.7666	46
	RD_trans_cat_p	NT_avg	egg-titered viruses	0.7104	0.064	-0.27	0.385	0.37438	34
	RD_trans_cat_p	Tr_avg	egg-titered viruses	0.694	0.081	-0.316	0.454	0.39823	24
	RD_trans_cat_p	Lg_avg	egg-titered viruses	0.6616	-0.078	-0.405	0.267	-0.44175	32
	RD_trans_cat_p	d1_avg	cell-titered viruses	0.0674	0.292	-0.021	0.553	1.8828	38
	RD_trans_cat_p	d3_avg	cell-titered viruses	0.5231	0.104	-0.214	0.402	0.64459	38
	RD_trans_cat_p	NW_avg	cell-titered viruses	0.05636	0.304	-0.008	0.562	1.9683	38
	RD_trans_cat_p	NT_avg	cell-titered viruses	0.4939	0.12	-0.223	0.435	0.69176	33
	RD_trans_cat_p	Tr_avg	cell-titered viruses	0.8927	-0.026	-0.389	0.344	-0.1362	27
	RD_trans_cat_p	Lg_avg	cell-titered viruses	0.2046	-0.257	-0.586	0.145	-1.304	24
	DC_trans_cat_p	d1_avg	egg-titered viruses	0.001707	0.441	0.179	0.644	3.3322	46
	DC_trans_cat_p	d3_avg	egg-titered viruses	0.002259	0.43	0.167	0.637	3.2345	46
	DC_trans_cat_p	NW_avg	egg-titered viruses	6.306e-06	0.586	0.37	0.742	5.0595	49
	DC_trans_cat_p	NT_avg	egg-titered viruses	0.05142	0.303	-0.001	0.555	2.0081	40
	DC_trans_cat_p	Tr_avg	egg-titered viruses	0.0573	0.34	-0.01	0.615	1.9769	30
	DC_trans_cat_p	Lg_avg	egg-titered viruses	0.4189	0.137	-0.196	0.441	0.81794	35
	RD_trans_yes_p	d1_inoc	egg-titered viruses	6.339e-05	0.402	0.217	0.56	4.1946	91
	RD_trans_yes_p	d3_inoc	egg-titered viruses	0.3227	-0.104	-0.301	0.102	-0.99424	91
	RD_trans_yes_p	peak_inoc	egg-titered viruses	0.0001464	0.369	0.187	0.526	3.9503	99
	RD_trans_yes_p	d1_inoc	cell-titered viruses	0.01752	0.209	0.037	0.368	2.4072	127
	RD_trans_yes_p	d3_inoc	cell-titered viruses	0.9317	0.008	-0.165	0.18	0.085832	127
	RD_trans_yes_p	peak_inoc	cell-titered viruses	0.006115	0.24	0.07	0.397	2.7882	127
	DC_trans_yes_p	d1_inoc	egg-titered viruses	3.183e-07	0.416	0.269	0.544	5.3747	138
	DC_trans_yes_p	d3_inoc	egg-titered viruses	1.587e-09	0.482	0.344	0.6	6.4694	138
	DC_trans_yes_p	peak_inoc	egg-titered viruses	1.544e-11	0.517	0.388	0.625	7.3145	147
	Footnotes:
	RD_trans_cat_p: respiratory droptlet transmission catergory as a percentage
	DC_trans_cat_p: direct contact transmission catergory as a percentage
	RD_trans_yes_p: respiratory droplet transmission yes events as a percentage
	DC_trans_yes_p: direct contact transmission yes events as a percentage
	d1_avg: day 1 average nasal wash titer
	d3_avg: day 3 average nasal wash titer
	NW_avg: average nasal wash titer
	NT_avg: avaerage titer of nasal turbinates
	Tr_avg: avaerage titer of trachea
	Lg_avg: avaerage titer of lung
	d1_inoc: day 1 post inoculation nasal wash titer
	d3_inoc: day 3 post inoculation nasal wash titer
	peak_inoc: peak nasal wash titer between days 1-5 post inoculation

## Sheet: Supplemental Table 2
	Variable 1	Variable 2	Dataset	rho	95% CI	t	p	nObs
	NW_avg	RD_33	cell-titered	0.43	0.14, 0.65	2.93	0.006	40
	NW_avg	RD_50	cell-titered	0.27	-0.04, 0.54	1.75	0.088	40
	NW_avg	RD_67	cell-titered	0.26	-0.05, 0.53	1.68	0.101	40
	NW_avg	RD_33	egg-titered	0.63	0.42, 0.78	5.51	<0.001	48
	NW_avg	RD_50	egg-titered	0.5	0.25, 0.69	3.9	<0.001	48
	NW_avg	RD_67	egg-titered	0.4	0.13, 0.62	2.98	0.005	48
	NW_avg	DC_33	egg-titered	0.66	0.46, 0.79	6.07	<0.001	51
	NW_avg	DC_50	egg-titered	0.65	0.46, 0.79	6.06	<0.001	51
	NW_avg	DC_67	egg-titered	0.64	0.44, 0.78	5.79	<0.001	51
	d1_avg	RD_33	cell-titered	0.35	0.04, 0.6	2.3	0.027	40
	d1_avg	RD_50	cell-titered	0.27	-0.05, 0.54	1.73	0.093	40
	d1_avg	RD_67	cell-titered	0.3	-0.02, 0.56	1.92	0.062	40
	d1_avg	RD_33	egg-titered	0.75	0.59, 0.86	7.47	<0.001	45
	d1_avg	RD_50	egg-titered	0.52	0.27, 0.71	4	<0.001	45
	d1_avg	RD_67	egg-titered	0.43	0.16, 0.64	3.12	0.003	45
	d1_avg	DC_33	egg-titered	0.46	0.21, 0.66	3.54	<0.001	48
	d1_avg	DC_50	egg-titered	0.55	0.32, 0.72	4.49	<0.001	48
	d1_avg	DC_67	egg-titered	0.46	0.20, 0.66	3.5	0.001	48
	d3_avg	RD_33	cell-titered	0.08	-0.23, 0.39	0.52	0.608	40
	d3_avg	RD_50	cell-titered	0.09	-0.23, 0.39	0.53	0.597	40
	d3_avg	RD_67	cell-titered	0.07	-0.25, 0.37	0.42	0.679	40
	d3_avg	RD_33	egg-titered	0.16	-0.14, 0.43	1.03	0.308	45
	d3_avg	RD_50	egg-titered	0.03	-0.27, 0.32	0.18	0.855	45
	d3_avg	RD_67	egg-titered	-0.08	-0.37, 0.22	-0.55	0.588	45
	d3_avg	DC_33	egg-titered	0.55	0.31, 0.72	4.44	<0.001	48
	d3_avg	DC_50	egg-titered	0.47	0.22, 0.67	3.66	<0.001	48
	d3_avg	DC_67	egg-titered	0.38	0.11, 0.60	2.77	0.008	48
	Footnotes:
	d1_avg: day 1 average nasal wash titer
	d3_avg: day 3 average nasal wash titer
	NW_avg: average nasal wash titer
	RD_33: respiratory droplet transmission with a 33% event threshold
	RD_50: respiratory droplet transmission with a 50% event threshold
	RD_67: respiratory droplet transmission with a 67% event threshold
	DC_33: direct contact transmission with a 33% event threshold
	DC_50: direct contact transmission with a 50% event threshold
	DC_67: direct contact transmission with a 67% event threshold
	p value adjustment method Holm (1979)

## Sheet: Supplemental Table 3
	Variable 1	Variable 2	Dataset	RS-p	r	LCL	UCL	t	df
	RD_trans_cat_p	NW(AUC_4)_v	egg-titered viruses	0.2158	0.182	-0.108	0.443	1.2551	46
	RD_trans_cat_p	NW(AUC_6)_v	egg-titered viruses	0.2263	0.178	-0.112	0.44	1.2264	46
	RD_trans_cat_p	NW(AUC_8)_v	egg-titered viruses	0.1824	0.2	-0.096	0.464	1.3549	44
	RD_trans_cat_p	NW(AUC_9)_v	egg-titered viruses	0.1744	0.209	-0.094	0.476	1.3816	42
	RD_trans_cat_p	NW(AUC_4)_v	cell-titered viruses	0.0834	0.277	-0.038	0.542	1.778	38
	RD_trans_cat_p	NW(AUC_6)_v	cell-titered viruses	0.2771	0.176	-0.143	0.462	1.1026	38
	RD_trans_cat_p	NW(AUC_8)_v	cell-titered viruses	0.4664	0.119	-0.2	0.415	0.73568	38
	RD_trans_cat_p	NW(AUC_9)_v	cell-titered viruses	0.487	0.113	-0.206	0.41	0.70187	38
	DC_trans_cat_p	NW(AUC_4)_v	egg-titered viruses	0.002158	0.42	0.163	0.623	3.2387	49
	DC_trans_cat_p	NW(AUC_6)_v	egg-titered viruses	0.0002396	0.493	0.251	0.676	3.9637	49
	DC_trans_cat_p	NW(AUC_8)_v	egg-titered viruses	0.000115	0.528	0.287	0.706	4.2162	46
	DC_trans_cat_p	NW(AUC_9)_v	egg-titered viruses	0.0001419	0.532	0.286	0.712	4.1673	44
	RD_trans_yes_p	NW(AUC_4)_f	egg-titered viruses	0.08445	0.173	-0.024	0.356	1.7429	99
	RD_trans_yes_p	NW(AUC_6)_f	egg-titered viruses	0.4021	0.084	-0.113	0.275	0.84155	99
	RD_trans_yes_p	NW(AUC_8)_f	egg-titered viruses	0.3679	0.092	-0.109	0.287	0.90465	95
	RD_trans_yes_p	NW(AUC_9)_f	egg-titered viruses	0.2762	0.113	-0.091	0.309	1.0953	92
	RD_trans_yes_p	NW(AUC_4)_f	cell-titered viruses	0.1011	0.145	-0.029	0.31	1.6516	127
	RD_trans_yes_p	NW(AUC_6)_f	cell-titered viruses	0.5282	0.056	-0.118	0.227	0.63256	127
	RD_trans_yes_p	NW(AUC_8)_f	cell-titered viruses	0.9127	0.01	-0.164	0.183	0.10987	126
	RD_trans_yes_p	NW(AUC_9)_f	cell-titered viruses	0.9314	0.008	-0.167	0.182	0.0863	125
	DC_trans_yes_p	NW(AUC_4)_f	egg-titered viruses	2.31e-10	0.49	0.357	0.603	6.811	147
	DC_trans_yes_p	NW(AUC_6)_f	egg-titered viruses	9.18e-13	0.545	0.421	0.65	7.8345	145
	DC_trans_yes_p	NW(AUC_8)_f	egg-titered viruses	9.197e-14	0.583	0.46	0.684	8.3133	134
	DC_trans_yes_p	NW(AUC_9)_f	egg-titered viruses	5.519e-13	0.584	0.457	0.688	8.0503	125
	Footnotes:
	RD_trans_cat_p: respiratory droptlet transmission catergory as a percentage
	DC_trans_cat_p: direct contact transmission catergory as a percentage
	RD_trans_yes_p: respiratory droplet transmission yes events as a percentage
	DC_trans_yes_p: direct contact transmission yes events as a percentage
	NW: nasal wash titer
	AUC: area under the curve of NW titer, inclusis of days 1 thru 4, 6, 8, or 9 on a per virus (_v) or per ferret (_f) basis

## Sheet: Supplemental Table 4
	Variable 1	Variable 2	Dataset	rho	95% CI	t	p	nObs
	AUC_4	RD_33	cell-titered	0.31	-0.01, 0.56	1.99	0.054	40
	AUC_4	RD_50	cell-titered	0.34	0.03, 0.59	2.21	0.033	40
	AUC_4	RD_67	cell-titered	0.19	-0.13, 0.47	1.17	0.248	40
	AUC_4	RD_33	egg-titered	0.45	0.19, 0.65	3.39	0.001	48
	AUC_4	RD_50	egg-titered	0.17	-0.12, 0.44	1.19	0.241	48
	AUC_4	RD_67	egg-titered	0.09	-0.20, 0.37	0.63	0.532	48
	AUC_4	DC_33	egg-titered	0.45	0.2, 0.64	3.52	<0.001	51
	AUC_4	DC_50	egg-titered	0.5	0.26, 0.68	4.04	<0.001	51
	AUC_4	DC_67	egg-titered	0.45	0.20, 0.64	3.52	<0.001	51
	AUC_6	RD_33	cell-titered	0.26	-0.06, 0.53	1.64	0.109	40
	AUC_6	RD_50	cell-titered	0.22	-0.10, 0.50	1.37	0.177	40
	AUC_6	RD_67	cell-titered	0.04	-0.27, 0.35	0.25	0.801	40
	AUC_6	RD_33	egg-titered	0.43	0.16, 0.63	3.2	0.003	48
	AUC_6	RD_50	egg-titered	0.2	-0.09, 0.46	1.41	0.165	48
	AUC_6	RD_67	egg-titered	0.08	-0.21, 0.36	0.57	0.574	48
	AUC_6	DC_33	egg-titered	0.58	0.36, 0.73	4.93	<0.001	51
	AUC_6	DC_50	egg-titered	0.57	0.35, 0.73	4.83	<0.001	51
	AUC_6	DC_67	egg-titered	0.49	0.24, 0.67	3.91	<0.001	51
	AUC_8	RD_33	cell-titered	0.21	-0.11, 0.49	1.31	0.197	40
	AUC_8	RD_50	cell-titered	0.15	-0.17, 0.44	0.94	0.353	40
	AUC_8	RD_67	cell-titered	-0.03	-0.34, 0.29	-0.16	0.872	40
	AUC_8	RD_33	egg-titered	0.42	0.15, 0.63	3.06	0.004	46
	AUC_8	RD_50	egg-titered	0.28	-0.01, 0.53	1.92	0.061	46
	AUC_8	RD_67	egg-titered	0.12	-0.17, 0.40	0.82	0.416	46
	AUC_8	DC_33	egg-titered	0.61	0.39, 0.76	5.17	<0.001	48
	AUC_8	DC_50	egg-titered	0.62	0.41, 0.77	5.4	<0.001	48
	AUC_8	DC_67	egg-titered	0.52	0.28, 0.70	4.14	<0.001	48
	AUC_9	RD_33	cell-titered	0.17	-0.15, 0.46	1.07	0.293	40
	AUC_9	RD_50	cell-titered	0.15	-0.17, 0.44	0.91	0.368	40
	AUC_9	RD_67	cell-titered	-0.02	-0.33, 0.30	-0.1	0.921	40
	AUC_9	RD_33	egg-titered	0.41	0.13, 0.63	2.92	0.006	44
	AUC_9	RD_50	egg-titered	0.31	0.02, 0.56	2.13	0.039	44
	AUC_9	RD_67	egg-titered	0.14	-0.16, 0.42	0.94	0.355	44
	AUC_9	DC_33	egg-titered	0.59	0.36, 0.75	4.87	<0.001	46
	AUC_9	DC_50	egg-titered	0.64	0.43, 0.78	5.48	<0.001	46
	AUC_9	DC_67	egg-titered	0.55	0.30, 0.72	4.32	<0.001	46
	Footnotes:
	AUC: area under the curve of NW titer, inclusis of days 1 thru 4, 6, 8, or 9
	RD_33: respiratory droplet transmission with a 33% event threshold
	RD_50: respiratory droplet transmission with a 50% event threshold
	RD_67: respiratory droplet transmission with a 67% event threshold
	DC_33: direct contact transmission with a 33% event threshold
	DC_50: direct contact transmission with a 50% event threshold
	DC_67: direct contact transmission with a 67% event threshold
	p value adjustment method Holm (1979)

## Sheet: Supplemental Table 5
	Variable 1	Variable 2	Dataset	RS-p	r	LCL	UCL	t	df
	RD_trans_cat_p	slope13	all viruses	4.233e-08	-0.555	-0.688	-0.387	-6.0446	82
	RD_trans_cat_p	slope35	all viruses	0.7201	-0.04	-0.252	0.176	-0.35955	82
	RD_trans_cat_p	slope57	all viruses	0.6128	-0.064	-0.303	0.183	-0.50862	63
	DC_trans_cat_p	slope13	all viruses	2.423e-06	-0.471	-0.617	-0.294	-0.50404	89
	DC_trans_cat_p	slope35	all viruses	0.9366	-0.008	-0.214	0.198	-0.079712	89
	DC_trans_cat_p	slope57	all viruses	0.01349	-0.298	-0.501	-0.064	-2.5389	66
	RD_trans_yes_p	slope13	all ferrets	8.613e-10	-0.397	-0.502	-0.28	-6.4128	220
	RD_trans_yes_p	slope35	all ferrets	0.8283	0.015	-0.118	0.147	0.2171	218
	RD_trans_yes_p	slope57	all ferrets	0.5849	-0.056	-0.25	0.143	-0.5481	97
	DC_trans_yes_p	slope13	all ferrets	7.086e-10	-0.387	-0.49	-0.273	-6.4292	235
	DC_trans_yes_p	slope35	all ferrets	0.08308	0.113	-0.015	0.237	1.7406	234
	DC_trans_yes_p	slope57	all ferrets	2.913e-05	-0.391	-0.54	-0.218	-4.3695	106
	Footnotes:
	RD_trans_cat_p: respiratory droptlet transmission catergory as a percentage
	DC_trans_cat_p: direct contact transmission catergory as a percentage
	RD_trans_yes_p: respiratory droplet transmission yes events as a percentage
	DC_trans_yes_p: direct contact transmission yes events as a percentage
	slope13: slope of nasal wash titer from day 1 to 3
	slope35: slope of nasal wash titer from day 3 to 5
	slope57: slope of nasal wash titer from day 5 to 7

## Sheet: Supplemental Table 6
	Variable 1	Variable 2	Dataset	rho	95% CI	t	p	nObs
	slope13	RD_33	all viruses	-0.75	-0.83, -0.63	-9.83	<0.001	79
	slope13	RD_50	all viruses	-0.57	-0.70, -0.40	-6.04	<0.001	79
	slope13	RD_67	all viruses	-0.52	-0.67, -0.34	-5.39	<0.001	79
	slope13	DC_33	all viruses	-0.41	-0.57, -0.21	-4.0	<0.001	82
	slope13	DC_50	all viruses	-0.59	-0.72, -0.43	-6.57	<0.001	82
	slope13	DC_67	all viruses	-0.61	-0.73, -0.45	-6.81	<0.001	82
	slope35	RD_33	all viruses	0.03	-0.19, 0.25	0.28	0.780	79
	slope35	RD_50	all viruses	-0.04	-0.26, 0.19	-0.32	0.748	79
	slope35	RD_67	all viruses	-0.20	-0.41, 0.02	-1.83	0.071	79
	slope35	DC_33	all viruses	6.04e-3	-0.21, 0.22	0.05	0.957	82
	slope35	DC_50	all viruses	-0.02	-0.23, 0.20	-0.14	0.888	82
	slope35	DC_67	all viruses	-0.05	-0.26, 0.17	-0.44	0.665	82
	slope57	RD_33	all viruses	-0.28	-0.5, -0.02	-2.2	0.032	60
	slope57	RD_50	all viruses	-0.04	-0.29, 0.22	-0.30	0.765	60
	slope57	RD_67	all viruses	-0.04	-0.29, 0.22	-0.30	0.765	60
	slope57	DC_33	all viruses	-0.39	-0.58, -0.16	-3.35	0.001	64
	slope57	DC_50	all viruses	-0.39	-0.58, -0.16	-3.34	0.001	64
	slope57	DC_67	all viruses	-0.36	-0.55, -0.12	-3.00	0.004	64
	Footnotes:
	slope13: slope of nasal wash titer from day 1 to 3
	slope35: slope of nasal wash titer from day 3 to 5
	slope57: slope of nasal wash titer from day 5 to 7
	RD_33: respiratory droplet transmission with a 33% event threshold
	RD_50: respiratory droplet transmission with a 50% event threshold
	RD_67: respiratory droplet transmission with a 67% event threshold
	DC_33: direct contact transmission with a 33% event threshold
	DC_50: direct contact transmission with a 50% event threshold
	DC_67: direct contact transmission with a 67% event threshold
	p value adjustment method Holm (1979)

## Sheet: Supplemental Table 7
	x	y	pps	metric	baseline_score	model_score	cv_folds	seed	algorithm	model_type			x	y	pps	metric	baseline_score	model_score	cv_folds	seed	algorithm	model_type			x	y	pps	metric	baseline_score	model_score	cv_folds	seed	algorithm	model_type
1	RD_33	RD_33	1	NA	NA	NA	NA	NA	NA	NA		1	RD_50	RD_50	1	NA	NA	NA	NA	NA	NA	NA		1	RD_67	RD_67	1	NA	NA	NA	NA	NA	NA	NA
2	AUC_4_v	RD_33	0.321862	F1_weighted	0.54228	0.676029	5	1	tree	classification		2	AUC_4_v	RD_50	0.352002	F1_weighted	0.596925	0.745074	5	1	tree	classification		2	AUC_4_v	RD_67	0.402031	F1_weighted	0.65986	0.795433	5	1	tree	classification
3	AUC_6_v	RD_33	0.487238	F1_weighted	0.54228	0.761128	5	1	tree	classification		3	AUC_6_v	RD_50	0.462947	F1_weighted	0.596925	0.7844	5	1	tree	classification		3	AUC_6_v	RD_67	0.355543	F1_weighted	0.65986	0.784082	5	1	tree	classification
4	AUC_8_v	RD_33	0.510352	F1_weighted	0.507354	0.759979	5	1	tree	classification		4	AUC_8_v	RD_50	0.491081	F1_weighted	0.585365	0.795856	5	1	tree	classification		4	AUC_8_v	RD_67	0.50692	F1_weighted	0.661785	0.844514	5	1	tree	classification
5	AUC_9_v	RD_33	0.226508	F1_weighted	0.509482	0.62787	5	1	tree	classification		5	AUC_9_v	RD_50	0.402071	F1_weighted	0.558985	0.74295	5	1	tree	classification		5	AUC_9_v	RD_67	0.286447	F1_weighted	0.647007	0.743059	5	1	tree	classification
6	AUC_RD	RD_33	0.632057	F1_weighted	0.590479	0.857715	5	1	tree	classification		6	AUC_RD	RD_50	0.666936	F1_weighted	0.544188	0.848609	5	1	tree	classification		6	AUC_RD	RD_67	0.487521	F1_weighted	0.621572	0.808933	5	1	tree	classification
7	AUC_4_f	RD_33	0.0678287	F1_weighted	0.54228	0.544556	5	1	tree	classification		7	AUC_4_f	RD_50	0.00814459	F1_weighted	0.596925	0.57422	5	1	tree	classification		7	AUC_4_f	RD_67	0.00382233	F1_weighted	0.65986	0.638574	5	1	tree	classification
8	AUC_6_f	RD_33	0.114142	F1_weighted	0.499545	0.55787	5	1	tree	classification		8	AUC_6_f	RD_50	0.169655	F1_weighted	0.54333	0.623312	5	1	tree	classification		8	AUC_6_f	RD_67	0.0429727	F1_weighted	0.650048	0.662986	5	1	tree	classification
9	AUC_8_f	RD_33	0.0353048	F1_weighted	0.516579	0.491448	5	1	tree	classification		9	AUC_8_f	RD_50	0.0606328	F1_weighted	0.593512	0.59914	5	1	tree	classification		9	AUC_8_f	RD_67	0.0168383	F1_weighted	0.655716	0.634937	5	1	tree	classification
10	AUC_9_f	RD_33	0.101229	F1_weighted	0.520877	0.516671	5	1	tree	classification		10	AUC_9_f	RD_50	0.184288	F1_weighted	0.525554	0.623364	5	1	tree	classification		10	AUC_9_f	RD_67	0.0821653	F1_weighted	0.630614	0.65543	5	1	tree	classification
11	peak_inoc	RD_33	0.456847	F1_weighted	0.54228	0.751014	5	1	tree	classification		11	peak_inoc	RD_50	0.277313	F1_weighted	0.596925	0.707179	5	1	tree	classification		11	peak_inoc	RD_67	0.0967525	F1_weighted	0.65986	0.686688	5	1	tree	classification
	x	y	pps	metric	baseline_score	model_score	cv_folds	seed	algorithm	model_type			x	y	pps	metric	baseline_score	model_score	cv_folds	seed	algorithm	model_type			x	y	pps	metric	baseline_score	model_score	cv_folds	seed	algorithm	model_type
1	RD_33	RD_33	1	NA	NA	NA	NA	NA	NA	NA		1	RD_50	RD_50	1	NA	NA	NA	NA	NA	NA	NA		1	RD_67	RD_67	1	NA	NA	NA	NA	NA	NA	NA
2	slope13_v	RD_33	0.6331	F1_weighted	0.487759	0.813822	5	1	tree	classification		2	slope13_v	RD_50	0.388717	F1_weighted	0.565029	0.737854	5	1	tree	classification		2	slope13_v	RD_67	0.317857	F1_weighted	0.662713	0.780665	5	1	tree	classification
3	slope24_v	RD_33	0	F1_weighted	0.515714	0.434762	5	1	tree	classification		3	slope24_v	RD_50	NaN	F1_weighted	0.562381	0.514762	5	1	tree	classification		3	slope24_v	RD_67	NaN	F1_weighted	0.694603	0.694603	5	1	tree	classification
4	slope35_v	RD_33	0.577004	F1_weighted	0.487759	0.784772	5	1	tree	classification		4	slope35_v	RD_50	0.600095	F1_weighted	0.565029	0.838206	5	1	tree	classification		4	slope35_v	RD_67	0.470948	F1_weighted	0.662713	0.833013	5	1	tree	classification
5	slope46_v	RD_33	0	F1_weighted	0.515714	0.413809	5	1	tree	classification		5	slope46_v	RD_50	NaN	F1_weighted	0.562381	0.488095	5	1	tree	classification		5	slope46_v	RD_67	NaN	F1_weighted	0.694603	0.694603	5	1	tree	classification
6	slope57_v	RD_33	0.353156	F1_weighted	0.484535	0.679817	5	1	tree	classification		6	slope57_v	RD_50	0.115621	F1_weighted	0.596192	0.640729	5	1	tree	classification		6	slope57_v	RD_67	0.0441784	F1_weighted	0.754536	0.766347	5	1	tree	classification
7	slope68_v	RD_33	NaN	F1_weighted	0.666667	0.666667	5	1	tree	classification		7	slope68_v	RD_50	NaN	F1_weighted	0.666667	0.666667	5	1	tree	classification		7	slope68_v	RD_67	NaN	F1_weighted	0.666667	0.666667	5	1	tree	classification
8	slope13_f	RD_33	0.382064	F1_weighted	0.542343	0.723245	5	1	tree	classification		8	slope13_f	RD_50	0.255934	F1_weighted	0.566016	0.681111	5	1	tree	classification		8	slope13_f	RD_67	0.185654	F1_weighted	0.647698	0.713365	5	1	tree	classification
9	slope24_f	RD_33	NaN	F1_weighted	0.566667	0.566667	5	1	tree	classification		9	slope24_f	RD_50	NaN	F1_weighted	0.566667	0.566667	5	1	tree	classification		9	slope24_f	RD_67	NaN	F1_weighted	0.566667	0.566667	5	1	tree	classification
10	slope35_f	RD_33	0.343034	F1_weighted	0.477844	0.662744	5	1	tree	classification		10	slope35_f	RD_50	0.276903	F1_weighted	0.554427	0.676297	5	1	tree	classification		10	slope35_f	RD_67	0.146321	F1_weighted	0.67078	0.717367	5	1	tree	classification
11	slope46_f	RD_33	NaN	F1_weighted	0.566667	0.566667	5	1	tree	classification		11	slope46_f	RD_50	NaN	F1_weighted	0.566667	0.566667	5	1	tree	classification		11	slope46_f	RD_67	NaN	F1_weighted	0.566667	0.566667	5	1	tree	classification
12	slope57_f	RD_33	0.293655	F1_weighted	0.470145	0.602926	5	1	tree	classification		12	slope57_f	RD_50	0.163819	F1_weighted	0.579507	0.650891	5	1	tree	classification		12	slope57_f	RD_67	0.0684561	F1_weighted	0.711765	0.7125	5	1	tree	classification
13	slope68_f	RD_33	0	NA	NA	NA	NA	NA	NA	NA		13	slope68_f	RD_50	0	NA	NA	NA	NA	NA	NA	NA		13	slope68_f	RD_67	0	NA	NA	NA	NA	NA	NA	NA
14	slope13_vcat	RD_33	0.460738	F1_weighted	0.487759	0.72438	5	1	tree	classification		14	slope13_vcat	RD_50	0	F1_weighted	0.565029	0.511676	5	1	tree	classification		14	slope13_vcat	RD_67	0	F1_weighted	0.662713	0.640354	5	1	tree	classification
15	slope13_fcat	RD_33	0.359006	F1_weighted	0.499226	0.68213	5	1	tree	classification		15	slope13_fcat	RD_50	0	F1_weighted	0.567682	0.525955	5	1	tree	classification		15	slope13_fcat	RD_67	0	F1_weighted	0.655152	0.650174	5	1	tree	classification
	x	y	pps	metric	baseline_score	model_score	cv_folds	seed	algorithm	model_type			x	y	pps	metric	baseline_score	model_score	cv_folds	seed	algorithm	model_type			x	y	pps	metric	baseline_score	model_score	cv_folds	seed	algorithm	model_type
1	RD_33	RD_33	1	NA	NA	NA	NA	NA	NA	NA		1	RD_50	RD_50	1	NA	NA	NA	NA	NA	NA	NA		1	RD_67	RD_67	1	NA	NA	NA	NA	NA	NA	NA
2	Origin	RD_33	0.669611	F1_weighted	0.54228	0.850082	5	1	tree	classification		2	Origin	RD_50	0.503747	F1_weighted	0.596925	0.803824	5	1	tree	classification		2	Origin	RD_67	0	F1_weighted	0.65986	0.648755	5	1	tree	classification
3	HA	RD_33	0.549937	F1_weighted	0.54228	0.796519	5	1	tree	classification		3	HA	RD_50	0.453335	F1_weighted	0.596925	0.781607	5	1	tree	classification		3	HA	RD_67	0.0989183	F1_weighted	0.65986	0.683903	5	1	tree	classification
4	Subtype	RD_33	0.4786	F1_weighted	0.54228	0.762106	5	1	tree	classification		4	Subtype	RD_50	0.49843	F1_weighted	0.596925	0.799366	5	1	tree	classification		4	Subtype	RD_67	0.331218	F1_weighted	0.65986	0.775656	5	1	tree	classification
5	RBS	RD_33	0.718205	F1_weighted	0.477899	0.852682	5	1	tree	classification		5	RBS	RD_50	0.646297	F1_weighted	0.565565	0.847424	5	1	tree	classification		5	RBS	RD_67	0.439158	F1_weighted	0.645845	0.806016	5	1	tree	classification
6	PBS	RD_33	0.643171	F1_weighted	0.477899	0.815801	5	1	tree	classification		6	PBS	RD_50	0.0934844	F1_weighted	0.565565	0.584411	5	1	tree	classification		6	PBS	RD_67	0	F1_weighted	0.645845	0.645845	5	1	tree	classification
	Footnotes:
	RD_33: respiratory droplet transmission with a 33% event threshold
	RD_50: respiratory droplet transmission with a 50% event threshold
	RD_67: respiratory droplet transmission with a 67% event threshold
	AUC: area under the curve of NW titer, inclusis of days 1 thru 4, 6, 8, or 9 on a per virus (_v) or per ferret (_f) basis
	AUC_RD: area under the curve of respiratory droplet nasal wash titers
	peak_inoc: peak nasal wash titer between days 1-5 post inoculation
	slope13: slope of nasal wash titer from day 1 to 3 on a per virus (_v) or per ferret (_f) basis
	slope24: slope of nasal wash titer from day 2 to 4 on a per virus (_v) or per ferret (_f) basis
	slope35: slope of nasal wash titer from day 3 to 5 on a per virus (_v) or per ferret (_f) basis
	slope46: slope of nasal wash titer from day 4 to 6 on a per virus (_v) or per ferret (_f) basis
	slope57: slope of nasal wash titer from day 5 to 7 on a per virus (_v) or per ferret (_f) basis
	slope68: slope of nasal wash titer from day 6 to 8 on a per virus (_v) or per ferret (_f) basis
	slope13_vcat: slope of nasal wash titer from day 1 to 3 as a categorical feature on a per virus (_v) basis
	slope13_fcat: slope of nasal wash titer from day 1 to 3 as a categorical feature on a per ferret (_f) basis
	Origin: Binary virus host origin (avian or mammalian, see methods for definition)
	HA: heamaglutinin subtype
	Subtype: heamglutinin + neurimidase subtype
	RBS: receptor binding preference
	PBS: polymerase activity

## Sheet: Supplemental Table 8
	x	y	pps	metric	baseline_score	model_score	cv_folds	seed	algorithm	model_type			x	y	pps	metric	baseline_score	model_score	cv_folds	seed	algorithm	model_type			x	y	pps	metric	baseline_score	model_score	cv_folds	seed	algorithm	model_type
1	DC_33	DC_33	1	NA	NA	NA	NA	NA	NA	NA		1	DC_50	DC_50	1	NA	NA	NA	NA	NA	NA	NA		1	DC_67	DC_67	1	NA	NA	NA	NA	NA	NA	NA
2	AUC_4_v	DC_33	0.179916	F1_weighted	0.565	0.534577	5	1	tree	classification		2	AUC_4_v	DC_50	0.223015	F1_weighted	0.547419	0.545703	5	1	tree	classification		2	AUC_4_v	DC_67	0.37404	F1_weighted	0.496753	0.641498	5	1	tree	classification
3	AUC_6_v	DC_33	0.0452693	F1_weighted	0.565	0.526669	5	1	tree	classification		3	AUC_6_v	DC_50	0.170828	F1_weighted	0.547419	0.538831	5	1	tree	classification		3	AUC_6_v	DC_67	0.391823	F1_weighted	0.496753	0.671267	5	1	tree	classification
4	AUC_8_v	DC_33	0.196306	F1_weighted	0.565834	0.551077	5	1	tree	classification		4	AUC_8_v	DC_50	0.367959	F1_weighted	0.523055	0.555741	5	1	tree	classification		4	AUC_8_v	DC_67	0.487398	F1_weighted	0.512964	0.682006	5	1	tree	classification
5	AUC_9_v	DC_33	0.0432403	F1_weighted	0.554205	0.483761	5	1	tree	classification		5	AUC_9_v	DC_50	0.198458	F1_weighted	0.535844	0.509855	5	1	tree	classification		5	AUC_9_v	DC_67	0.366395	F1_weighted	0.503645	0.63214	5	1	tree	classification
6	AUC_RD	DC_33	0	NA	NA	NA	NA	NA	NA	NA		6	AUC_RD	DC_50	0	NA	NA	NA	NA	NA	NA	NA		6	AUC_RD	DC_67	0	NA	NA	NA	NA	NA	NA	NA
7	AUC_4_f	DC_33	0.093706	F1_weighted	0.565	0.520929	5	1	tree	classification		7	AUC_4_f	DC_50	0.156258	F1_weighted	0.547419	0.5215	5	1	tree	classification		7	AUC_4_f	DC_67	0.111966	F1_weighted	0.496753	0.555044	5	1	tree	classification
8	AUC_6_f	DC_33	0.0440812	F1_weighted	0.581345	0.518636	5	1	tree	classification		8	AUC_6_f	DC_50	0.0553528	F1_weighted	0.554821	0.453625	5	1	tree	classification		8	AUC_6_f	DC_67	0.088681	F1_weighted	0.544884	0.534647	5	1	tree	classification
9	AUC_8_f	DC_33	0.0710738	F1_weighted	0.571954	0.487166	5	1	tree	classification		9	AUC_8_f	DC_50	0.0941799	F1_weighted	0.537101	0.4591	5	1	tree	classification		9	AUC_8_f	DC_67	0.139015	F1_weighted	0.567461	0.586564	5	1	tree	classification
10	AUC_9_f	DC_33	0.036103	F1_weighted	0.554241	0.478159	5	1	tree	classification		10	AUC_9_f	DC_50	0.0592502	F1_weighted	0.515069	0.43131	5	1	tree	classification		10	AUC_9_f	DC_67	0.142828	F1_weighted	0.545076	0.531534	5	1	tree	classification
11	peak_inoc	DC_33	0.182316	F1_weighted	0.565	0.529629	5	1	tree	classification		11	peak_inoc	DC_50	0.196365	F1_weighted	0.547419	0.528085	5	1	tree	classification		11	peak_inoc	DC_67	0.451868	F1_weighted	0.496753	0.672817	5	1	tree	classification
	x	y	pps	metric	baseline_score	model_score	cv_folds	seed	algorithm	model_type			x	y	pps	metric	baseline_score	model_score	cv_folds	seed	algorithm	model_type			x	y	pps	metric	baseline_score	model_score	cv_folds	seed	algorithm	model_type
1	DC_33	DC_33	1	NA	NA	NA	NA	NA	NA	NA		1	DC_50	DC_50	1	NA	NA	NA	NA	NA	NA	NA		1	DC_67	DC_67	1	NA	NA	NA	NA	NA	NA	NA
2	slope13_v	DC_33	0.169664	F1_weighted	0.551412	0.555336	5	1	tree	classification		2	slope13_v	DC_50	0.375378	F1_weighted	0.543113	0.548005	5	1	tree	classification		2	slope13_v	DC_67	0.4793	F1_weighted	0.518848	0.687436	5	1	tree	classification
3	slope24_v	DC_33	0	F1_weighted	0.238095	0.112381	5	1	tree	classification		3	slope24_v	DC_50	0.152381	F1_weighted	0.373333	0.364762	5	1	tree	classification		3	slope24_v	DC_67	0.152381	F1_weighted	0.373333	0.364762	5	1	tree	classification
4	slope35_v	DC_33	0.0527459	F1_weighted	0.551412	0.48373	5	1	tree	classification		4	slope35_v	DC_50	0.271478	F1_weighted	0.543113	0.515551	5	1	tree	classification		4	slope35_v	DC_67	0.41568	F1_weighted	0.518848	0.641828	5	1	tree	classification
5	slope46_v	DC_33	0	F1_weighted	0.238095	0.0457143	5	1	tree	classification		5	slope46_v	DC_50	0.121429	F1_weighted	0.373333	0.214286	5	1	tree	classification		5	slope46_v	DC_67	0.121429	F1_weighted	0.373333	0.214286	5	1	tree	classification
6	slope57_v	DC_33	0.170604	F1_weighted	0.53345	0.561823	5	1	tree	classification		6	slope57_v	DC_50	0.262572	F1_weighted	0.504251	0.528503	5	1	tree	classification		6	slope57_v	DC_67	0.24273	F1_weighted	0.511114	0.641186	5	1	tree	classification
7	slope68_v	DC_33	0	F1_weighted	0.0666667	0.0333333	5	1	tree	classification		7	slope68_v	DC_50	0	F1_weighted	0.4	0.28	5	1	tree	classification		7	slope68_v	DC_67	0	F1_weighted	0.4	0.28	5	1	tree	classification
8	slope13_f	DC_33	0.00152259	F1_weighted	0.578646	0.422705	5	1	tree	classification		8	slope13_f	DC_50	0.104998	F1_weighted	0.545642	0.500636	5	1	tree	classification		8	slope13_f	DC_67	0.295657	F1_weighted	0.48704	0.59775	5	1	tree	classification
9	slope24_f	DC_33	0	F1_weighted	0.133333	0.133333	5	1	tree	classification		9	slope24_f	DC_50	0	F1_weighted	0.406667	0.206667	5	1	tree	classification		9	slope24_f	DC_67	0	F1_weighted	0.406667	0.206667	5	1	tree	classification
10	slope35_f	DC_33	0.0328653	F1_weighted	0.558186	0.47625	5	1	tree	classification		10	slope35_f	DC_50	0.0408133	F1_weighted	0.53745	0.470483	5	1	tree	classification		10	slope35_f	DC_67	0.221198	F1_weighted	0.51908	0.594551	5	1	tree	classification
11	slope46_f	DC_33	0	F1_weighted	0.133333	0.133333	5	1	tree	classification		11	slope46_f	DC_50	0	F1_weighted	0.406667	0.206667	5	1	tree	classification		11	slope46_f	DC_67	0	F1_weighted	0.406667	0.206667	5	1	tree	classification
12	slope57_f	DC_33	0	F1_weighted	0.614374	0.49356	5	1	tree	classification		12	slope57_f	DC_50	0.0487805	F1_weighted	0.600372	0.506417	5	1	tree	classification		12	slope57_f	DC_67	0.0395062	F1_weighted	0.552327	0.497908	5	1	tree	classification
13	slope68_f	DC_33	0	NA	NA	NA	NA	NA	NA	NA		13	slope68_f	DC_50	0	NA	NA	NA	NA	NA	NA	NA		13	slope68_f	DC_67	0	NA	NA	NA	NA	NA	NA	NA
14	slope13_vcat	DC_33	0	F1_weighted	0.551412	0.40722	5	1	tree	classification		14	slope13_vcat	DC_50	0.185608	F1_weighted	0.543113	0.481824	5	1	tree	classification		14	slope13_vcat	DC_67	0.278865	F1_weighted	0.518848	0.588834	5	1	tree	classification
15	slope13_fcat	DC_33	0	F1_weighted	0.530892	0.427257	5	1	tree	classification		15	slope13_fcat	DC_50	0.0984724	F1_weighted	0.534556	0.473066	5	1	tree	classification		15	slope13_fcat	DC_67	0.235198	F1_weighted	0.514665	0.587034	5	1	tree	classification
	x	y	pps	metric	baseline_score	model_score	cv_folds	seed	algorithm	model_type			x	y	pps	metric	baseline_score	model_score	cv_folds	seed	algorithm	model_type			x	y	pps	metric	baseline_score	model_score	cv_folds	seed	algorithm	model_type
1	DC_33	DC_33	1	NA	NA	NA	NA	NA	NA	NA		1	DC_50	DC_50	1	NA	NA	NA	NA	NA	NA	NA		1	DC_67	DC_67	1	NA	NA	NA	NA	NA	NA	NA
2	Origin	DC_33	0	F1_weighted	0.565	0.482183	5	1	tree	classification		2	Origin	DC_50	0.279323	F1_weighted	0.547419	0.564853	5	1	tree	classification		2	Origin	DC_67	0.527534	F1_weighted	0.496753	0.690471	5	1	tree	classification
3	HA	DC_33	0.30139	F1_weighted	0.565	0.558683	5	1	tree	classification		3	HA	DC_50	0.270281	F1_weighted	0.547419	0.547865	5	1	tree	classification		3	HA	DC_67	0.496669	F1_weighted	0.496753	0.687666	5	1	tree	classification
4	Subtype	DC_33	0.294327	F1_weighted	0.565	0.547613	5	1	tree	classification		4	Subtype	DC_50	0.372199	F1_weighted	0.547419	0.561089	5	1	tree	classification		4	Subtype	DC_67	0.545703	F1_weighted	0.496753	0.699975	5	1	tree	classification
5	RBS	DC_33	0.0557139	F1_weighted	0.543391	0.509981	5	1	tree	classification		5	RBS	DC_50	0.407766	F1_weighted	0.514214	0.56379	5	1	tree	classification		5	RBS	DC_67	0.63858	F1_weighted	0.515074	0.73937	5	1	tree	classification
6	PBS	DC_33	0	F1_weighted	0.543391	0.444609	5	1	tree	classification		6	PBS	DC_50	0.283193	F1_weighted	0.514214	0.520621	5	1	tree	classification		6	PBS	DC_67	0.503781	F1_weighted	0.515074	0.675001	5	1	tree	classification
	Footnotes:
	DC_33: direct contact transmission with a 33% event threshold
	DC_50: direct contact transmission with a 50% event threshold
	DC_67: direct contact transmission with a 67% event threshold
	AUC: area under the curve of NW titer, inclusis of days 1 thru 4, 6, 8, or 9 on a per virus (_v) or per ferret (_f) basis
	AUC_RD: area under the curve of respiratory droplet nasal wash titers
	peak_inoc: peak nasal wash titer between days 1-5 post inoculation
	slope13: slope of nasal wash titer from day 1 to 3 on a per virus (_v) or per ferret (_f) basis
	slope24: slope of nasal wash titer from day 2 to 4 on a per virus (_v) or per ferret (_f) basis
	slope35: slope of nasal wash titer from day 3 to 5 on a per virus (_v) or per ferret (_f) basis
	slope46: slope of nasal wash titer from day 4 to 6 on a per virus (_v) or per ferret (_f) basis
	slope57: slope of nasal wash titer from day 5 to 7 on a per virus (_v) or per ferret (_f) basis
	slope68: slope of nasal wash titer from day 6 to 8 on a per virus (_v) or per ferret (_f) basis
	slope13_vcat: slope of nasal wash titer from day 1 to 3 as a categorical feature on a per virus (_v) basis
	slope13_fcat: slope of nasal wash titer from day 1 to 3 as a categorical feature on a per ferret (_f) basis
	Origin: Binary virus host origin (avian or mammalian, see methods for definition)
	HA: heamaglutinin subtype
	Subtype: heamglutinin + neurimidase subtype
	RBS: receptor binding preference
	PBS: polymerase activity

## Sheet: Supplemental Table 9
													RMSE				AUC
												model	RD_33	RD_50	RD_67		RD_33	RD_50	RD_67
Origin	HPAI	HPAI_MBAA	HA	Subtype	slope13_v	slope35_v	AUC_6_v	AUC_8_v	d1_inoc	d3_inoc	peak_inoc	3	6.72423	4.08615	4.49269		0.990371	0.951513	0.929469	Exploratory
Origin		HPAI_MBAA		Subtype	slope13_v			AUC_8_v	d1_inoc			4	8.24543	3.57572	3.13955		0.989621	0.949033	0.906503	Exploratory
Origin		HPAI_MBAA		Subtype	slope13_v				d1_inoc			5	7.12993	5.78266	3.73294		0.976821	0.943266	0.908064	Exploratory
Origin		HPAI_MBAA		Subtype	slope13_v							6	6.82963	5.76067	5.31649		0.976648	0.943638	0.912375
Origin		HPAI_MBAA	HA		slope13_v							7	5.1497	5.05449	5.16995		0.948625	0.886998	0.846823
Origin		HPAI_MBAA	HA		slope13_v			AUC_8_v				8	5.60004	5.16204	5.16603		0.961079	0.909598	0.845485
Origin		HPAI_MBAA	HA		slope13_v		AUC_6_v					9	5.30378	5.07426	5.17924		0.955371	0.901228	0.851505
Origin		HPAI_MBAA	HA		slope13_v						peak_inoc	10	5.26206	5.10115	5.19741		0.953526	0.899337	0.85916
Origin		HPAI_MBAA	HA		slope13_vcat							11	5.45494	5.97184	7.20521		0.954546	0.912076	0.887788
Origin		HPAI_MBAA	HA		slope13_vcat			AUC_8_v				12	6.01056	5.80727	7.09624		0.966269	0.926339	0.887625
Origin		HPAI_MBAA	HA		slope13_fcat							13	5.26221	5.24953	5.39465		0.944922	0.899586	0.868851
Origin		HPAI_MBAA	HA		slope13_fcat			AUC_8_v				14	5.54061	5.27977	5.27964		0.951268	0.907604	0.858696
													RMSE				AUC
												model	DC_33	DC_50	DC_67		DC_33	DC_50	DC_67
Origin	HPAI	HPAI_MBAA	HA	Subtype	slope13_v	slope35_v	AUC_6_v	AUC_8_v	d1_inoc	d3_inoc	peak_inoc	3	9.54105	11.5257	8.07922		0.991749	0.996828	0.994474	Exploratory
Origin		HPAI_MBAA		Subtype	slope13_v	slope35_v						15	3.34526	7.22636	6.90657		0.962723	0.983849	0.985954	Exploratory
Origin		HPAI_MBAA		Subtype		slope35_v						16	3.40263	7.18738	6.93185		0.963839	0.980756	0.984038
Origin		HPAI_MBAA		Subtype	slope13_v							17	3.34609	7.15779	6.75112		0.964509	0.982818	0.984038
Origin		HPAI_MBAA	HA		slope13_v							18	6.76793	6.0585	5.34434		0.944866	0.965808	0.964086
Origin		HPAI_MBAA		Subtype	slope13_f							19	6.83625	6.72758	6.84171		0.950731	0.973713	0.983223
Origin				Subtype	slope13_v							20	3.81767	7.10821	6.75292		0.967522	0.982217	0.984278
Origin		HPAI_MBAA		Subtype	slope13_vcat							21	3.38948	6.94701	6.60845		0.962165	0.983505	0.9751
Origin		HPAI_MBAA	HA		slope13_vcat							22	6.81561	6.0326	5.54361		0.952679	0.956357	0.965363
Feature descriptions:
Origin: Binary virus host origin (avian or mammalian, see methods for definition)
RBS: predicted HA receptor binding preference
PBS: predicted polymerase activity
HA: IAV HA subtype only
Subtype: IAV HA and NA subtypes reported together
slope13_v: numerical measurement of virus growth or decay in NW specimens per virus between days 1 and 3 p.i. (see PMID 36602361)
slope35_v: numerical measurement of virus growth or decay in NW specimens per virus between days 3 and 5 p.i. (see PMID 36602361)
slope13_vcat: catergorical measurement of virus growth or decay in NW specimens per virus between days 1 and 3 p.i. (see PMID 36602361)
slope13_fcat: catergorical measurement of virus growth or decay in NW specimens per ferret between days 1 and 3 p.i. (see PMID 36602361)
AUC_6_v: area under the curve of per virus NW specimens titered over the first 6 days p.i.
AUC_8_v: area under the curve of per virus NW specimens titered over the first 8 days p.i.
HPAI_MBAA: HPAI viruses that also possess a MBAA HA cleavage site
peak_inoc: peak NW titer over days 1-6 p.i.; d3_inoc: NW titer collected day 3 p.i. only
d1_inoc: day 1 post inoculation nasal wash titer
d3_inoc: day 3 post inoculation nasal wash titer

## Sheet: Supplemental Table 10
RD_test1	Origin	RBS	PBS	slope13_v	HA
RD_test2	Origin	RBS	PBS	slope13_v	Subtype
RD_test3	Origin	RBS	PBS	slope13_vcat	HA
RD_test4	Origin	RBS	PBS	slope13_fcat	HA
RD_test5	Origin	RBS	PBS	slope13_vcat	HA	AUC_8_v
RD_test5	Origin	RBS	PBS	slope13_vcat	HA		HPAI_MBAA
DC_test1	Origin	RBS	PBS		Subtype
DC_test2	Origin	RBS	PBS		HA
DC_test3	Origin	RBS	PBS	slope13_v	HA
DC_test4	Origin	RBS	PBS		HA			peak_inoc
DC_test5	Origin	RBS	PBS		HA	AUC_8_v
DC_test6	Origin	RBS	PBS	slope13_v	HA		HPAI_MBAA
DC_test7	Origin	RBS	PBS		HA		HPAI_MBAA
DC_test8	Origin	RBS	PBS	slope13_vcat	HA		HPAI_MBAA
DC_test9	Origin	RBS	PBS	slope13_vcat	HA
Feature descriptions:
Origin: Binary virus host origin (avian or mammalian, see methods for definition)
RBS: predicted HA receptor binding preference
PBS: predicted polymerase activity
HA: IAV HA subtype only
Subtype: IAV HA and NA subtypes reported together
slope13_v: numerical measurement of virus growth or decay in NW specimens per virus between days 1 and 3 p.i. (see PMID 36602361)
slope13_vcat: catergorical measurement of virus growth or decay in NW specimens per virus between days 1 and 3 p.i. (see PMID 36602361)
AUC_8_v: area under the curve of per virus NW specimens titered over the first 8 days p.i.
HPAI_MBAA: HPAI viruses that also possess a MBAA HA cleavage site
peak_inoc: peak NW titer over days 1-6 p.i.; d3_inoc: NW titer collected day 3 p.i. only

[truncated: 16 more sheets: Supplemental Table 11, Supplemental Table 12, Supplemental Table 13, Supplemental Table 14, Supplemental Table 15, Supplemental Table 16, Supplemental Table 17, Supplemental Table 18, Supplemental Table 19, Supplemental Table 20, Supplemental Table 21, Supplemental Table 22, Supplemental Table 23, Supplemental Table 24, Supplemental Table 25, Supplemental Table 26]
